# Supplementary material for: Long-Term Effects of Ambient Particulate and Gaseous Pollutants on Serum High-Sensitivity C-Reactive Protein Levels: A Cross-Sectional Study Using KoGES-HEXA Data
Source: Int J Environ Res Public Health. 2022 Sep 14;19(18):11585. doi: 10.3390/ijerph191811585 (PMC9517608; doi:10.3390/ijerph191811585)
Supplement: Supplementary file 1 [file ijerph-19-11585-s001.zip]

Archive with 1 entries (1 files):
- ijerph-1836753-supplementary.pdf
